# Supplementary material for: Negotiating ethnolinguistic identity in a multilingual society: social meaning and linguistic choice in Namibian German
Source: Front Psychol. 2026 May 29;17:1819162. doi: 10.3389/fpsyg.2026.1819162 (PMC13259862; doi:10.3389/fpsyg.2026.1819162)
Supplement: Supplementary file 2 [file Data_Sheet_2.CSV]

Part_ID	Stim_Gender	Condition	Presentation_Order	Likeable	Ambitious	Humorous	Self_confident	Relaxed	Successful	Competent	Friendly	Familiar	Intelligent	EstimatedAge	ResidenceOriginal	ResidencePrecoded	OriginPrecoded	OriginOriginal	SituationPrecoded	SituationOriginal	AdditionalCharacteristics	FrueheresExperiment_Proband	Part_Age	Part_Gender	Abschluss_Proband	Studium_Proband	Part_Residence	Part_Raised	StudiumFach_Proband	Sprachen_Mutter	Sprachen_Vater	Part_Languages	Dialekt	Code	Kommentar	F_Solidarity	F_Competence	ResidenceCoded	Residence	OriginCoded	Origin	SituationCoded	Situation	AgePrecoded	AgeCoded	AgeCoded2
1	male	DE-stand	sd-lex-gram	5	4	4	3	3	4	6	6	4	7	so 23	Deutschland	Deutschland	Deutschland	wahrscheinlich D	Tourist	als Tourist hier		Nein	22	Maennlich	Abitur oder gleichwertiger Abschluss	Nein	Windhoek	Windhoek		Deutsch, Afrikaans	Deutsch Afrikaans	Deutsch mit Familie und Kumpels, da auch Englisch und etwas Afrikaans	nein, nur manchmal chillig mit den kumpels	SO13DE		4.5	4.25	Deutschland	Germany	Deutschland	Germany	Tourist	tourism	so 23	23	18-25
1	male	NAM-gram	sd-lex-gram	4	3	2	2	4	2	4	5	4	5	auch so 22	Windhoek	Windhoek	Windhoek	Windhoek	normal	normal		Nein	22	Maennlich	Abitur oder gleichwertiger Abschluss	Nein	Windhoek	Windhoek		Deutsch, Afrikaans	Deutsch Afrikaans	Deutsch mit Familie und Kumpels, da auch Englisch und etwas Afrikaans	nein, nur manchmal chillig mit den kumpels	SO13DE		4.25	2.75	Namibia	Namibia	Namibia	Namibia	Alltag	public (Namibia)	auch so 22	Anfang20	Anfang20
1	male	NAM-lex	sd-lex-gram	6	3	3	3	5	4	4	7	4	3	wie vorher auch	Windhoek	Windhoek	Windhoek	Windhoek	Namibia (ueberall)	ueberall hier	koennte ein Kumpel sein	Nein	22	Maennlich	Abitur oder gleichwertiger Abschluss	Nein	Windhoek	Windhoek		Deutsch, Afrikaans	Deutsch Afrikaans	Deutsch mit Familie und Kumpels, da auch Englisch und etwas Afrikaans	nein, nur manchmal chillig mit den kumpels	SO13DE		5.5	3.5	Namibia	Namibia	Namibia	Namibia	Namibia	public (Namibia)	wie vorher auch	Anfang20	Anfang20
2	female	DE-stand	gram-lex-sd	4	4	3	3	3	4	5	6	4	5	22	Deutschland	Deutschland	Deutschland	Deutschland	Hotel oder Deutschland	im Hotel oder in Deutschland	junge Frua scheint aufgeregt oder nervoes	Nein	ueber 40	Weiblich	Diplom	Nein	Windhoek	Swakopmund		Deutsch	Deutsch und Englisch	meistens Deutsch und Englisch; Englisch bei der Arbeit, Deutsch im Alltag;	Bayrisch mit Familie in Deutschland	HA26PE		4.25	4	Deutschland	Germany	Deutschland	Germany	Tourist	tourism	22	Anfang20	Anfang20
2	female	NAM-gram	gram-lex-sd	3	4	3	4	4	2	4	4	3	4	18-24	Deutschland	Deutschland	Deutschland	Deutschland	Deutschland	auf Besuch in Deutschland	junge Frau im Alltag	Nein	ueber 40	Weiblich	Diplom	Nein	Windhoek	Swakopmund		Deutsch	Deutsch und Englisch	meistens Deutsch und Englisch; Englisch bei der Arbeit, Deutsch im Alltag;	Bayrisch mit Familie in Deutschland	HA26PE		3.5	3.5	Deutschland	Germany	Deutschland	Germany	Deutschland	Germany	18-24	18-25	18-25
2	female	NAM-lex	gram-lex-sd	5	2	5	3	4	2	4	5	4	5	18-20	Namibia	Namibia	Namibia	wahrscheinlich hier geboren	Braai, Strasse	Braai, Strasse	junge Frau	Nein	ueber 40	Weiblich	Diplom	Nein	Windhoek	Swakopmund		Deutsch	Deutsch und Englisch	meistens Deutsch und Englisch; Englisch bei der Arbeit, Deutsch im Alltag;	Bayrisch mit Familie in Deutschland	HA26PE		4.5	2.75	Namibia	Namibia	Namibia	Namibia	FZ	leisure	18-20	unter/bis 20	unter/bis 20
3	male	DE-stand	lex-gram-sd	6	5	4	5	4	5	4	4	3	4	24	Deutschland	Deutschland	Deutschland	aus Deutschland	Stadt, Deutschland	Grosse Stadt in Deutschland	nee	Nein	23	Maennlich	Abitur oder gleichwertiger Abschluss	Nein	Omunjereke	Windhoek und Farm		Deutsch, Englisch	Deutsch, Englisch, Afrikaans	Deutsch (Familie), Englisch fuer Filme und Freunde, bisschen Afrikaans bei Touristen	Suedwesterdeutsch mit den Eltern und Grosseltern	KA11RO		4.25	4.75	Deutschland	Germany	Deutschland	Germany	Deutschland	Germany	24	Mitte 20	Mitte 20
3	male	NAM-gram	lex-gram-sd	4	3	2	4	4	3	3	4	3	3	22	in Deutschland	Deutschland	Namibia (hier)	denke von hier	Lodge, Safari	Lodge, Safari	nee	Nein	23	Maennlich	Abitur oder gleichwertiger Abschluss	Nein	Omunjereke	Windhoek und Farm		Deutsch, Englisch	Deutsch, Englisch, Afrikaans	Deutsch (Familie), Englisch fuer Filme und Freunde, bisschen Afrikaans bei Touristen	Suedwesterdeutsch mit den Eltern und Grosseltern	KA11RO		3.75	3.25	Deutschland	Germany	Namibia	Namibia	Tourist	tourism	22	Anfang20	Anfang20
3	male	NAM-lex	lex-gram-sd	5	3	3	4	5	4	4	4	3	3	20-25	kann hier sein oder in Deutschland	Deutschland oder Namibia	Namibia (Farm)	von der Farm	Farm	Farm	nein	Nein	23	Maennlich	Abitur oder gleichwertiger Abschluss	Nein	Omunjereke	Windhoek und Farm		Deutsch, Englisch	Deutsch, Englisch, Afrikaans	Deutsch (Familie), Englisch fuer Filme und Freunde, bisschen Afrikaans bei Touristen	Suedwesterdeutsch mit den Eltern und Grosseltern	KA11RO		4.25	3.75	D oder Nam	other	Namibia	Namibia	Farm	farm	20-25	20-25	18-25
4	female	DE-stand	lex-gram-sd	4	3	4	4	3	3	4	4	3	5	mitte 20	auf jeden Fall in Deutschland	Deutschland	Windhoek	denke aus Windhoek	Deutschland	in Deutschland	versucht sich anzupassn	Nein	23	Weiblich	Bachelor	Nein	Windhoek	Windhoek		Deutsch, Englisch, Afrikaans	Deutsch, Englisch, Afrikaans	meistens Deutsch und Englisch, wenig Afrikaans	mit freunden	AN23DE		3.5	3.5	Deutschland	Germany	Namibia	Namibia	Deutschland	Germany	mitte 20	Mitte 20	Mitte 20
4	female	NAM-gram	lex-gram-sd	4	3	3	4	2	3	3	3	4	4	22-25	sehr wahrscheinlich in Deutschland, vielleicht Berlin	Deutschland, Berlin	Namibia	aus Namibia	Lodge, Safari; Besuch	Safari oder Lodge, Besuch	vielleicht etwas unsicher oder aufgeregt	Nein	23	Weiblich	Bachelor	Nein	Windhoek	Windhoek		Deutsch, Englisch, Afrikaans	Deutsch, Englisch, Afrikaans	meistens Deutsch und Englisch, wenig Afrikaans	mit freunden	AN23DE		3.25	3.25	Deutschland	Germany	Namibia	Namibia	Tourist	tourism	22-25	Mitte 20	Mitte 20
4	female	NAM-lex	lex-gram-sd	6	2	4	3	5	3	4	5	4	4	20-25	Windhoek	Windhoek	Namibia	Namibia	Freunde	bei Freunden		Nein	23	Weiblich	Bachelor	Nein	Windhoek	Windhoek		Deutsch, Englisch, Afrikaans	Deutsch, Englisch, Afrikaans	meistens Deutsch und Englisch, wenig Afrikaans	mit freunden	AN23DE		5	3	Namibia	Namibia	Namibia	Namibia	FZ	leisure	20-25	20-25	18-25
5	male	DE-stand	gram-sd-lex	4	2	3	4	4	4	5	5	3	5	25	vielleicht in Namibia, vieleicht woanders	Namibia oder woanders	Deutschland	irgendwo aus Deutschland	Arbeit, Buero	Arbeit, aber eher Buero	buisinessl	Ja	22	Maennlich	Studium ohne Abschluss	Ja	Cape Town, SA	Swakopmund	3. Semester	Deutsch, Russisch	Deutsch, Englisch, Afrikaans	Afrikaans hier mit Freunden und Uni; Deutsch mit Familie und paar Freunden; Englisch auch an der Uni und internet	Englisch wie hier in SA mit Freunden	RE18CL		4	3.75	Namibia oder woanders	other	Deutschland	Germany	Job/Beh	job/authorities	25	Mitte 20	Mitte 20
5	male	NAM-gram	gram-sd-lex	3	2	3	4	3	4	3	5	4	3	um die 20	in Namibia	Namibia	Deutschland (nicht Bayern)	ich denke aus Deutschland, nicht so aus Bayern	Touristen	wo touristen sin	Deutscher Tourguide bei ner Lodge	Ja	22	Maennlich	Studium ohne Abschluss	Ja	Cape Town, SA	Swakopmund	3. Semester	Deutsch, Russisch	Deutsch, Englisch, Afrikaans	Afrikaans hier mit Freunden und Uni; Deutsch mit Familie und paar Freunden; Englisch auch an der Uni und internet	Englisch wie hier in SA mit Freunden	RE18CL		3.75	3.25	Namibia	Namibia	Deutschland	Germany	Tourist	tourism	um die 20	Anfang20	Anfang20
5	male	NAM-lex	gram-sd-lex	4	2	3	4	2	3	2	6	3	2	anfang 20	in Namibia	Namibia	Namibia (Swakop)	aus Namibia, vielleicht eher aus Swakop	Namibia (irgendwo)	irgendwo hier	chill	Ja	22	Maennlich	Studium ohne Abschluss	Ja	Cape Town, SA	Swakopmund	3. Semester	Deutsch, Russisch	Deutsch, Englisch, Afrikaans	Afrikaans hier mit Freunden und Uni; Deutsch mit Familie und paar Freunden; Englisch auch an der Uni und internet	Englisch wie hier in SA mit Freunden	RE18CL		3.75	2.75	Namibia	Namibia	Namibia	Namibia	Namibia	public (Namibia)	Anfang 20	Anfang20	Anfang20
6	female	DE-stand	lex-sd-gram	3	5	4	5	3	3	4	3	4	4	22-27	deutsche Stadt	Deutschland, Stadt	Namibia	kann aus Namibia sein	Besuch	zu besuch	junger Tourist mit Hut	Nein	32	Weiblich	Bachelor	Nein	Windhoek	Windhoek		Deutsch, Afrikaans	Deutsch, Afrikaans, Englisch	zumeist Deutsch, Englisch bei der Arbeit	Suedwesterdeutsch gerade mit der Familie	MA15RE		3.25	4.25	Deutschland	Germany	Namibia	Namibia	Bes	visit	22-27	Mitte 20	Mitte 20
6	female	NAM-gram	lex-sd-gram	4	4	3	3	3	3	4	6	3	3	25	irgendwo in Deutschland	Deutschland	Namibia	Namibia	missing			Nein	32	Weiblich	Bachelor	Nein	Windhoek	Windhoek		Deutsch, Afrikaans	Deutsch, Afrikaans, Englisch	zumeist Deutsch, Englisch bei der Arbeit	Suedwesterdeutsch gerade mit der Familie	MA15RE		4	3.5	Deutschland	Germany	Namibia	Namibia	missing	unspez	25	Mitte 20	Mitte 20
6	female	NAM-lex	lex-sd-gram	5	4	5	5	2	3	5	5	4	4	18-20	Windhoek	Windhoek	Stadt	Stadt nicht Farm	Namibia (irgendwo)	irgendwo	gerade aufgeregt, nicht enstpannt	Nein	32	Weiblich	Bachelor	Nein	Windhoek	Windhoek		Deutsch, Afrikaans	Deutsch, Afrikaans, Englisch	zumeist Deutsch, Englisch bei der Arbeit	Suedwesterdeutsch gerade mit der Familie	MA15RE		4	4.25	Namibia	Namibia	Stadt	other	Namibia	public (Namibia)	18-20	unter/bis 20	unter/bis 20
7	male	DE-stand	lex-gram-sd	4	7	4	5	2	4	5	4	4	4	25	ist zum studieren nach Deutschland	Deutschland	Windhoek	ist in Windhoek aufgewachsen	Arbeit/Studium, Deutschland	an der Universitaet oder Arbeit in Deutschland	sehr studioes	Ja	ueber 40	Weiblich	Magister	Nein	Swakopmund	Omaruru		Deutsch, Afrikaans	Deutsch, Afrikaans	Deutsch, Afrikaans mit Bekannten und Verwandten, manchmal Englisch und Herero	nein	EL02EL		3.5	5.25	Deutschland	Germany	Namibia	Namibia	Job/Beh	job/authorities	25	Mitte 20	Mitte 20
7	male	NAM-gram	lex-gram-sd	5	5	3	5	3	3	4	5	3	2	22	ist nach Deutschland gegangen	Deutschland	Namibia	Namibia	Stammtisch, Deutschland	in Deutschland beim Stammtisch	sieht aus wie ein Deutscher	Ja	ueber 40	Weiblich	Magister	Nein	Swakopmund	Omaruru		Deutsch, Afrikaans	Deutsch, Afrikaans	Deutsch, Afrikaans mit Bekannten und Verwandten, manchmal Englisch und Herero	nein	EL02EL		4	4.25	Deutschland	Germany	Namibia	Namibia	Deutschland	Germany	22	Anfang20	Anfang20
7	male	NAM-lex	lex-gram-sd	5	5	5	5	2	3	5	5	5	5	20	Namibia	Namibia	Namibia (Farm)	aus Namibia, eher Farm	Farm	auf der Farm	missing	Ja	ueber 40	Weiblich	Magister	Nein	Swakopmund	Omaruru		Deutsch, Afrikaans	Deutsch, Afrikaans	Deutsch, Afrikaans mit Bekannten und Verwandten, manchmal Englisch und Herero	nein	EL02EL		4.25	4.5	Namibia	Namibia	Namibia	Namibia	Farm	farm	20	Anfang20	Anfang20
8	female	DE-stand	lex-gram-sd	7	2	5	3	2	5	4	5	4	4	20-30	lebt wieder in Namibia	Namibia (wieder)	Windhoek	windhoek	missing		nicht in Deutschland geblieben, war zu hektisch	Nein	26	Maennlich	Abitur oder gleichwertiger Abschluss	Ja	Deutschland	Namibia	12. Semester BWL	Deutsch, Englisch	Deutsch, Englisch, Franzoesisch	In Deutschland nur Deutsch und Englisch	mein Bayrisch ist schlecht	AN01AN	Anmerkung: Code fehlte habe ich als anonym 01 bis 03 hinzugefuegt	4.5	3.5	Namibia	Namibia	Namibia	Namibia	missing	unspez	20-30	20-30	20-30
8	female	NAM-gram	lex-gram-sd	4	3	2	4	4	3	3	5	4	3	20-30	wider in Deutschland	Deutschland	Windhoek	Windhoek	missing		versucht Hochdeutsch, aber scheitert	Nein	26	Maennlich	Abitur oder gleichwertiger Abschluss	Ja	Deutschland	Namibia	12. Semester BWL	Deutsch, Englisch	Deutsch, Englisch, Franzoesisch	In Deutschland nur Deutsch und Englisch	mein Bayrisch ist schlecht	AN01AN		4.25	3.25	Deutschland	Germany	Namibia	Namibia	missing	unspez	20-30	20-30	20-30
8	female	NAM-lex	lex-gram-sd	5	3	3	5	3	4	4	5	3	4	20-30	nach D weg	Deutschland	Windhoek	Windhoek	missing		die frau versucht sich anzupassen	Nein	26	Maennlich	Abitur oder gleichwertiger Abschluss	Ja	Deutschland	Namibia	12. Semester BWL	Deutsch, Englisch	Deutsch, Englisch, Franzoesisch	In Deutschland nur Deutsch und Englisch	mein Bayrisch ist schlecht	AN01AN		4	4	Deutschland	Germany	Namibia	Namibia	missing	unspez	20-30	20-30	20-30
9	male	DE-stand	sd-gram-lex	5	4	5	6	3	5	4	6	3	6	ca. 25	Deutschland	Deutschland	eher Nam als Deutschland	eher aus Nam als aus D	Universitaet, Deutschland	an der Uni	aufmerksamer junger Mann	Nein	30	Maennlich	Schulabschluss	Nein	Otjiwarongo	Otjiwarongo		Deutsch, Englisch, Afrikaans	Deutsch, Englisch, Afrikaans	Deutsch (familie), Englisch (Arbeit)	nein	LA19OT		4.25	4.75	Deutschland	Germany	eher Nam als Deutschland	other	Sch/Uni	education	ca. 25	Mitte 20	Mitte 20
9	male	NAM-gram	sd-gram-lex	4	2	4	4	4	5	2	5	3	6	auch ca. 25	hier	Namibia (hier)	Namibia (hier)	hier	Namibia	hier	versucht gebildet zu wirken	Nein	30	Maennlich	Schulabschluss	Nein	Otjiwarongo	Otjiwarongo		Deutsch, Englisch, Afrikaans	Deutsch, Englisch, Afrikaans	Deutsch (familie), Englisch (Arbeit)	nein	LA19OT		4	3.25	Namibia	Namibia	Namibia	Namibia	Namibia	public (Namibia)	auch ca. 25	Mitte 20	Mitte 20
9	male	NAM-lex	sd-gram-lex	6	3	4	5	4	4	6	7	4	4	ca. 20	hier	Namibia (hier)	Namibia (hier)	hier	missing			Nein	30	Maennlich	Schulabschluss	Nein	Otjiwarongo	Otjiwarongo		Deutsch, Englisch, Afrikaans	Deutsch, Englisch, Afrikaans	Deutsch (familie), Englisch (Arbeit)	nein	LA19OT		5.25	4.5	Namibia	Namibia	Namibia	Namibia	missing	unspez	ca. 20	Anfang20	Anfang20
10	female	DE-stand	gram-sd-lex	2	6	2	3	4	3	2	4	4	6	22-27	in Norddeutschland	Nord-Deutschland	Namibia	namibia	Elternbesuch	auf Elternbesuch	macht keinen sundowner mehr	Ja	24	Weiblich	Abitur oder gleichwertiger Abschluss	Nein	Stellenbosch, SA	Windhoek		Deutsch, Englisch, Afrikaans	Deutsch, Englisch, Afrikaans	Englisch (Ausbildung, Freunde, Leben), Deutsch (Familie)	Nein	AN29AA		3.5	3.5	Deutschland	Germany	Namibia	Namibia	Bes	visit	22-27	Mitte 20	Mitte 20
10	female	NAM-gram	gram-sd-lex	4	4	3	4	4	4	2	4	4	5	22-26	Namibia	Namibia	Nord-Deutschland	Norddeutschland	Touristen	irgendwo mit Touristen	versucht sich an Namsprech anzupassen	Ja	24	Weiblich	Abitur oder gleichwertiger Abschluss	Nein	Stellenbosch, SA	Windhoek		Deutsch, Englisch, Afrikaans	Deutsch, Englisch, Afrikaans	Englisch (Ausbildung, Freunde, Leben), Deutsch (Familie)	Nein	AN29AA		4	3.5	Namibia	Namibia	Deutschland	Germany	Tourist	tourism	22-26	Mitte 20	Mitte 20
10	female	NAM-lex	gram-sd-lex	4	4	5	4	5	5	2	5	4	4	20-25	Namibia	Namibia	Namibia	Namibia	Alltag	im Alltag	macht auf jeden Fall sundowner	Ja	24	Weiblich	Abitur oder gleichwertiger Abschluss	Nein	Stellenbosch, SA	Windhoek		Deutsch, Englisch, Afrikaans	Deutsch, Englisch, Afrikaans	Englisch (Ausbildung, Freunde, Leben), Deutsch (Familie)	Nein	AN29AA		4.5	3.75	Namibia	Namibia	Namibia	Namibia	Alltag	public (Namibia)	20-25	20-25	18-25
11	male	DE-stand	gram-lex-sd	2	6	2	3	4	6	3	4	4	4	ca. 25	deutsche Stadt	Deutschland, Stadt	Namibia (keine Farm)	Namibia, aber keine Farm	Universitaet, Deutschland	Uni in Deutschland		Nein	37	Weiblich	Bachelor	Nein	Windhoek	Windhoek		Deutsch	Afrikaans, Deutsch	Deutsch und Afrikaans mit der Familie, Englisch bei der Arbeit	nein	LI05WA		3.5	4.5	Deutschland	Germany	Namibia	Namibia	Sch/Uni	education	ca. 25	Mitte 20	Mitte 20
11	male	NAM-gram	gram-lex-sd	3	4	2	5	4	4	3	4	3	6	ca. 24	Windhoek	Windhoek	Deutschland vlt.	eventuell in Deutschland geboren	Stadt (Windhoek)	in der Stadt		Nein	37	Weiblich	Bachelor	Nein	Windhoek	Windhoek		Deutsch	Afrikaans, Deutsch	Deutsch und Afrikaans mit der Familie, Englisch bei der Arbeit	nein	LI05WA		3.5	4	Namibia	Namibia	Deutschland eher	other	Oeffentlichkeit	public (Namibia)	ca. 24	Mitte 20	Mitte 20
11	male	NAM-lex	gram-lex-sd	4	4	3	3	3	4	2	5	4	5	ca. 25	wohl Namibia	Namibia	Namibia	auf jeden fall aus Namibia	Supermarkt, Freunde (Windhoek)	Supermarkt, bei Freunden		Nein	37	Weiblich	Bachelor	Nein	Windhoek	Windhoek		Deutsch	Afrikaans, Deutsch	Deutsch und Afrikaans mit der Familie, Englisch bei der Arbeit	nein	LI05WA		4	3.25	Namibia	Namibia	Namibia	Namibia	Oeffentlichkeit	public (Namibia)	ca. 25	Mitte 20	Mitte 20
12	female	DE-stand	gram-lex-sd	4	5	3	5	3	4	3	4	4	4	genauso	Hamburg	Deutschland, Hamburg	Deutschland, Hamburg	Hamburg	Hotel (Deutschland)	am Hotelempfang	war glaub ich immer eine Frau, die so getan hat als kaeme sie aus Deutschland oder Namibia	Ja	22	Maennlich	Bachelor	Ja	Stellenbosch	Windhoek	MA Biochemistry	Deutsch, Englisch, Afrikans	Deutsh, Afrikaans, Englisch	Englisch mit Kollegen und Freunden, Afrikaans mit Freunden und Deutsch mit Familie	v	AN02AN	Anmerkung: Code fehlte habe ich als anonym 01 bis 03 hinzugefuegt	3.75	4.25	Deutschland	Germany	Deutschland	Germany	Tourist	tourism	nicht alt nicht jung	nicht alt nicht jung	unspezific
12	female	NAM-gram	gram-lex-sd	3	4	4	4	4	2	4	4	2	4	nicht alt nicht jung	Nam	Namibia	Namibia	Nam	Kirche, Sportgruppe (Namibia)	Kirche oder Sportgruppe	ist nervoes, redet schnell	Ja	22	Maennlich	Bachelor	Ja	Stellenbosch	Windhoek	MA Biochemistry	Deutsch, Englisch, Afrikans	Deutsh, Afrikaans, Englisch	Englisch mit Kollegen und Freunden, Afrikaans mit Freunden und Deutsch mit Familie	v	AN02AN		3.25	3.5	Namibia	Namibia	Namibia	Namibia	FZ	leisure	nicht alt nicht jung	nicht alt nicht jung	unspezific
12	female	NAM-lex	gram-lex-sd	5	3	4	4	3	4	5	4	5	3	genauso	Nam	Namibia	Namibia	Nam	Braai,	braai		Ja	22	Maennlich	Bachelor	Ja	Stellenbosch	Windhoek	MA Biochemistry	Deutsch, Englisch, Afrikans	Deutsh, Afrikaans, Englisch	Englisch mit Kollegen und Freunden, Afrikaans mit Freunden und Deutsch mit Familie	v	AN02AN		4.25	4	Namibia	Namibia	Namibia	Namibia	FZ	leisure	nicht alt nicht jung	nicht alt nicht jung	unspezific
13	male	DE-stand	sd-gram-lex	5	3	4	4	3	3	4	4	3	5	30	Grossstadt in D	Deutschland, Stadt	Stadt, Namibia oder Suedafrika	Stadt in Namibia oder Suedafrika	Arbeit, Kirche, Deutschland	bei der Arbeit, in der Kirche	anstaendig, ruft den notruf	Nein	26	Weiblich	Bachelor	Nein	Windhoek (reise viel)	Windhoek		Deutsch, Englisch, Afrikaans	Deutsch, Englisch, Afrikaans	Reisegruppen, Freunde, Familie Deutsch, Englisch auch bei der Arbeit und Freunde, sowie Medien; Afrikaans, Damara, Franzoesisch, Spanisch	Namdeutsch mit juengeren Freunden, Jerri bei der Arbeit	GR13HA		3.75	3.5	Deutschland	Germany	Stadt, Namibia oder Suedafrika	other	Job/Beh	job/authorities	30	30	30
13	male	NAM-gram	sd-gram-lex	5	3	3	4	5	3	3	3	4	4	30	Stadt in D	Deutschland, Stadt	Namlish	noch bisschen namlish	Stadt, Deutschland	in der stadt	versucht aber kann nich	Nein	26	Weiblich	Bachelor	Nein	Windhoek (reise viel)	Windhoek		Deutsch, Englisch, Afrikaans	Deutsch, Englisch, Afrikaans	Reisegruppen, Freunde, Familie Deutsch, Englisch auch bei der Arbeit und Freunde, sowie Medien; Afrikaans, Damara, Franzoesisch, Spanisch	Namdeutsch mit juengeren Freunden, Jerri bei der Arbeit	GR13HA		4.25	3.25	Deutschland	Germany	Namibia	Namibia	Deutschland	Germany	30	30	30
13	male	NAM-lex	sd-gram-lex	7	3	5	3	6	3	4	5	4	4	25	Farm oder Stadt	Farm oder Stadt	Farm	Farm	Freunde, Farm	mit Freunden		Nein	26	Weiblich	Bachelor	Nein	Windhoek (reise viel)	Windhoek		Deutsch, Englisch, Afrikaans	Deutsch, Englisch, Afrikaans	Reisegruppen, Freunde, Familie Deutsch, Englisch auch bei der Arbeit und Freunde, sowie Medien; Afrikaans, Damara, Franzoesisch, Spanisch	Namdeutsch mit juengeren Freunden, Jerri bei der Arbeit	GR13HA		5.5	3.25	Stadt-Land	other	Farm	other	FZ	leisure	25	Mitte 20	Mitte 20
14	male	DE-stand	lex-gram-sd	3	2	6	5	2	4	5	5	4	4	25	in Namibia	Namibia	Deutschland, Berlin	Berlin oder so	Reiseleiter, Namibia	Reiseleiter	hat Sonnenbrand	Nein	36	Maennlich	Master	Nein	Windhiek	Windhoek		Deutsch, Afrikaans, Englisch	Deutsch, Afrikaans, Englisch	Deutsch, Englisch, Afrikaans, Spanisch, Franzoesisch	eher kein Namlish, sonst normal	AN03AN	Anmerkung: Code fehlte habe ich als anonym 01 bis 03 hinzugefuegt	3.5	4	Namibia	Namibia	Deutschland	Germany	Tourist	tourism	25	Mitte 20	Mitte 20
14	male	NAM-gram	lex-gram-sd	4	2	2	4	3	3	4	4	3	5	25	Stadt in Namibia	Namibia, Stadt	Stadt	Stadt	Stadt, Namibia	Stadt		Nein	36	Maennlich	Master	Nein	Windhiek	Windhoek		Deutsch, Afrikaans, Englisch	Deutsch, Afrikaans, Englisch	Deutsch, Englisch, Afrikaans, Spanisch, Franzoesisch	eher kein Namlish, sonst normal	AN02AN		3.5	3.25	Namibia	Namibia	Stadt	other	Oeffentlichkeit	public (Namibia)	25	Mitte 20	Mitte 20
14	male	NAM-lex	lex-gram-sd	3	2	6	5	2	4	5	5	4	4	zwischen 20 und 25	irgendwo in Namibia	Namibia	Deutschland	denke aus Deutschland	Stadt, Lodge	Stadt oder Lodge		Nein	36	Maennlich	Master	Nein	Windhiek	Windhoek		Deutsch, Afrikaans, Englisch	Deutsch, Afrikaans, Englisch	Deutsch, Englisch, Afrikaans, Spanisch, Franzoesisch	eher kein Namlish, sonst normal	AN02AN		3.5	4	Namibia	Namibia	Deutschland	Germany	Oeffentlichkeit	public (Namibia)	zwischen 20 und 25	20-25	18-25
15	male	DE-stand	lex-sd-gram	4	4	5	4	4	5	6	5	4	4	18-25	Deutschland	Deutschland	Deutschland	Deutschland	Universitaet, Deutschland	In der Hochschule oder Uni		Nein	24	Maennlich	Bachelor	Ja	Muenchen Bayern	Windhoek Namibia	6	Suedwester Deutsch, Englisch und	Suedwester Deutsch, Englisch, Afrikaans,	Deutsch, Englisch, Spanisch und Afrikaans. Afrikaans eher unter Namibier und ab und zu Hollaender, aber hauptsaechlich spreche ich im Alltag Deutsch und Englisch	Falls Namdeutsch schon als Dialekt zaehlt, ja. Und nur unter anderen Namibier	TA31S		4.25	4.75	Deutschland	Germany	Deutschland	Germany	Sch/Uni	education	18-25	18-25	18-25
15	male	NAM-gram	lex-sd-gram	6	4	6	5	6	5	5	6	5	4	16-25	Entweder Namibia oder Deutsch	Namibia oder Deutschland	Namibia	Namibia	Universitaet, Deutschland	An einer Uni in Deutschland		Nein	24	Maennlich	Bachelor	Ja	Muenchen Bayern	Windhoek Namibia	6	Suedwester Deutsch, Englisch und	Suedwester Deutsch, Englisch, Afrikaans,	Deutsch, Englisch, Spanisch und Afrikaans. Afrikaans eher unter Namibier und ab und zu Hollaender, aber hauptsaechlich spreche ich im Alltag Deutsch und Englisch	Falls Namdeutsch schon als Dialekt zaehlt, ja. Und nur unter anderen Namibier	TA31S		5.75	4.75	D oder Nam	other	Namibia	Namibia	Sch/Uni	education	16-25	18-25	18-25
15	male	NAM-lex	lex-sd-gram	5	3	5	3	5	6	4	6	5	5	Zwischen 18 und 25	Deutschland	Deutschland	Namibia	urspruenglich Namibia	Einkaufen, Alltag	Im Einkaufszentrum, prinzipiell im Alltag.	Diese Person hoert sich nach meiner Meinung eher nicht nach gebuertigen deutsch Namibier an. Das Namdeutsch fuehlt sich eher unnatuerlich an. E	Nein	24	Maennlich	Bachelor	Ja	Muenchen Bayern	Windhoek Namibia	6	Suedwester Deutsch, Englisch und	Suedwester Deutsch, Englisch, Afrikaans,	Deutsch, Englisch, Spanisch und Afrikaans. Afrikaans eher unter Namibier und ab und zu Hollaender, aber hauptsaechlich spreche ich im Alltag Deutsch und Englisch	Falls Namdeutsch schon als Dialekt zaehlt, ja. Und nur unter anderen Namibier	TA31S		5.25	4	Deutschland	Germany	Namibia	Namibia	Oeffentlichkeit	public (Namibia)	Zwischen 18 und 25	18-25	18-25
16	female	DE-stand	gram-sd-lex	6	3	3	4	4	2	2	6	3	5	18	In einer Stadt	Stadt	Stadt	Aus der Stadt	ueberall	ueberall	S	Ja	ueber 40	Weiblich	Bachelor	Nein	Windhoek namibia	Swakopmund Namibia		Deutsch	Deutsch	Englisch mit Eminem Mann, Deutsch mit meinen Kindern, Englisch, Afrikaans sowie Deutsch im Alltag,beim Einkaufen oder mit Freunden	Nein	KA16SI		4.75	2.75	Stadt-Land	other	Stadt	other	Namibia	public (Namibia)	18	unter/bis 20	unter/bis 20
16	female	NAM-gram	gram-sd-lex	6	3	2	3	4	2	2	6	5	6	18	In einen Stadt	Stadt	Stadt	Aus derselben Stadt	Arbeit/Ausbildungsstaette	Ausbildungsstaette	Unsicher	Ja	ueber 40	Weiblich	Bachelor	Nein	Windhoek namibia	Swakopmund Namibia		Deutsch	Deutsch	Englisch mit Eminem Mann, Deutsch mit meinen Kindern, Englisch, Afrikaans sowie Deutsch im Alltag,beim Einkaufen oder mit Freunden	Nein	KA16SI		5.25	2.5	Stadt-Land	other	Stadt	other	Job/Beh	job/authorities	18	unter/bis 20	unter/bis 20
16	female	NAM-lex	gram-sd-lex	5	3	3	4	5	2	6	6	3	5	18	In einer Stadt	Stadt	Stadt	Aus der Stadt	Einkaufen	Brim einkaufen	.	Ja	ueber 40	Weiblich	Bachelor	Nein	Windhoek namibia	Swakopmund Namibia		Deutsch	Deutsch	Englisch mit Eminem Mann, Deutsch mit meinen Kindern, Englisch, Afrikaans sowie Deutsch im Alltag,beim Einkaufen oder mit Freunden	Nein	KA16SI		4.75	3.75	Stadt-Land	other	Stadt	other	Oeffentlichkeit	public (Namibia)	18	unter/bis 20	unter/bis 20
17	male	DE-stand	gram-lex-sd	5	4	3	5	4	5	4	5	5	5	40	Deutschland	Deutschland	Deutschland	Deutschland	Tourist Namibia, Deutschland	Tourist Namibia, Deutschland		Nein	ueber 40	Weiblich	Bachelor	Nein	Windhoek, Namibia	Namibia		Deutsch, Afrikaans, Englisch	Deutsch, Englisch, Afrikaans	Deutsch - Familie, Freunden. Englisch - Arbeit, Sozial / Umfeld/ Einkauf, Freunden etc. Afrikaans - Arbeit, Umfeld / Einkauf etc	Nein. Bei Gelegenheit evtl ein paar nam-deutsche Worte, je nachdem wo es ist.	BR23SI		4.75	4.5	Deutschland	Germany	Deutschland	Germany	Tourist	tourism	40	40	40
17	male	NAM-gram	gram-lex-sd	2	2	2	2	3	2	2	5	2	4	Um die 30	In der Stadt	Stadt	eingewandert in Deutschland	Evtl Eingewandeter in Deutschland	Einkaufen, Strasse	Einkaufszentren, Kassen, Bahnsteigen		Nein	ueber 40	Weiblich	Bachelor	Nein	Windhoek, Namibia	Namibia		Deutsch, Afrikaans, Englisch	Deutsch, Englisch, Afrikaans	Deutsch - Familie, Freunden. Englisch - Arbeit, Sozial / Umfeld/ Einkauf, Freunden etc. Afrikaans - Arbeit, Umfeld / Einkauf etc	Nein. Bei Gelegenheit evtl ein paar nam-deutsche Worte, je nachdem wo es ist.	BR23SI		3	2	Stadt-Land	other	eingewandert in Deutschland	other	Oeffentlichkeit	public (Namibia)	Um die 30	30	30
17	male	NAM-lex	gram-lex-sd	4	4	3	4	5	4	4	5	4	4	30	Namibia	Namibia	Namibia	Namibia	Braai, Sportverein	Braai, Sportverein		Nein	ueber 40	Weiblich	Bachelor	Nein	Windhoek, Namibia	Namibia		Deutsch, Afrikaans, Englisch	Deutsch, Englisch, Afrikaans	Deutsch - Familie, Freunden. Englisch - Arbeit, Sozial / Umfeld/ Einkauf, Freunden etc. Afrikaans - Arbeit, Umfeld / Einkauf etc	Nein. Bei Gelegenheit evtl ein paar nam-deutsche Worte, je nachdem wo es ist.	BR23SI		4.5	4	Namibia	Namibia	Namibia	Namibia	FZ	leisure	30	30	30
18	female	DE-stand	lex-gram-sd	4	5	3	5	4	4	6	5	2	5	20-25	Deutschland	Deutschland	Deutschland	Deutschland	Deutschland	in Deutschland		Nein	32	Maennlich	Bachelor	Nein	Windhoek	Windhoek		Afrikaans, Deutsch, Englisch	Deutsch, Englisch, Afrikaan	Deutsch -> Familie und Freunde; Englisch -> Arbeit und manche Freunde	wie man hier spricht, aber kein Namslang	LU07MA		3.75	5	Deutschland	Germany	Deutschland	Germany	Deutschland	Germany	20-25	20-25	18-25
18	female	NAM-gram	lex-gram-sd	5	3	5	5	4	3	5	6	2	5	20-25	Deutschland	Deutschland	Namibia	Namibia	Deutschland	in Deutschland	schelmisch	Nein	32	Maennlich	Bachelor	Nein	Windhoek	Windhoek		Afrikaans, Deutsch, Englisch	Deutsch, Englisch, Afrikaan	Deutsch -> Familie und Freunde; Englisch -> Arbeit und manche Freunde	wie man hier spricht, aber kein Namslang	LU07MA		4.25	4	Deutschland	Germany	Namibia	Namibia	Deutschland	Germany	20-25	20-25	18-25
18	female	NAM-lex	lex-gram-sd	5	4	3	6	3	7	6	5	2	6	20-22	Deutschland	Deutschland	Deutschland	Deutschland	Deutschland, Tourist	in Deutschland oder als Tourist	die junge Frau klingt sehr selbstbewusst und kann sich durchsetzten	Nein	32	Maennlich	Bachelor	Nein	Windhoek	Windhoek		Afrikaans, Deutsch, Englisch	Deutsch, Englisch, Afrikaan	Deutsch -> Familie und Freunde; Englisch -> Arbeit und manche Freunde	wie man hier spricht, aber kein Namslang	LU07MA		3.75	5.75	Deutschland	Germany	Deutschland	Germany	Deutschland	Germany	20-22	Anfang20	Anfang20
19	male	DE-stand	sd-lex-gram	4	4	4	5	3	7	6	5	2	6	25	Deutschland	Deutschland	Deutschland	Deutschland	Arbeit	bei der Arbeit	young professional	Nein	19	Maennlich	Schulabschluss	Nein	Windhoek	Windhoek		Deutsch, Englisch	Afrikaans, Deutsch, Englisch	Afrikkans mit Vater und ein paar Dudes, sonst Deutsch und Englisch mit Freunden	mehr Namslang mit Freunden	JO28FR		3.5	5.5	Deutschland	Germany	Deutschland	Germany	Job/Beh	job/authorities	25	Mitte 20	Mitte 20
19	male	NAM-gram	sd-lex-gram	5	4	4	5	5	4	4	5	4	5	25	Windhoek	Windhoek	Windhoek	Windhoek	Normal	normal	normaler typ	Nein	19	Maennlich	Schulabschluss	Nein	Windhoek	Windhoek		Deutsch, Englisch	Afrikaans, Deutsch, Englisch	Afrikkans mit Vater und ein paar Dudes, sonst Deutsch und Englisch mit Freunden	mehr Namslang mit Freunden	JO28FR		4.75	4.25	Namibia	Namibia	Namibia	Namibia	Alltag	public (Namibia)	25	Mitte 20	Mitte 20
19	male	NAM-lex	sd-lex-gram	7	4	6	5	7	4	4	7	5	4	22	Windhoek	Windhoek	Windhoek	Windhoek	Alltag	im Alltag	entspannter dude	Nein	19	Maennlich	Schulabschluss	Nein	Windhoek	Windhoek		Deutsch, Englisch	Afrikaans, Deutsch, Englisch	Afrikkans mit Vater und ein paar Dudes, sonst Deutsch und Englisch mit Freunden	mehr Namslang mit Freunden	JO28FR		6.5	4.25	Namibia	Namibia	Namibia	Namibia	Alltag	public (Namibia)	22	Anfang20	Anfang20
20	female	DE-stand	lex-sd-gram	3	4	3	5	3	3	4	5	2	5	anfang 20	Windhoek	Windhoek	Windhoek	windhoek	Arbeit (Buero, Lodge)	bei der Arbeit im Buero oder Lodge		Nein	32	Weiblich	Master	Nein	Swakopmund	Swakopmund		Afrikaans, Deutsch, Englisch	Deutsch, Afrikaans, Englisch	mehr Deutsch als Englisch, Afrikaans mit der Mutter		RA23MA		3.25	4	Namibia	Namibia	Namibia	Namibia	Job/Beh	job/authorities	Anfang 20	Anfang20	Anfang20
20	female	NAM-gram	lex-sd-gram	4	4	5	3	3	4	3	4	2	5	wieder anfang 20	vielleicht in Deutschland	Deutschland	Namibia	ist in namibia geboren	Universitaet, Deutschland	studiert in Deutschland	ist das immer die selbe?	Nein	32	Weiblich	Master	Nein	Swakopmund	Swakopmund		Afrikaans, Deutsch, Englisch	Deutsch, Afrikaans, Englisch	mehr Deutsch als Englisch, Afrikaans mit der Mutter		RA23MA		3.25	3.5	Deutschland	Germany	Namibia	Namibia	Sch/Uni	education	Anfang 20	Anfang20	Anfang20
20	female	NAM-lex	lex-sd-gram	5	4	4	4	4	4	4	5	3	5	anfang 20	Windhoek	Windhoek	Windhoek	Windhoek	Geschwister	bei den Geschwistern		Nein	32	Weiblich	Master	Nein	Swakopmund	Swakopmund		Afrikaans, Deutsch, Englisch	Deutsch, Afrikaans, Englisch	mehr Deutsch als Englisch, Afrikaans mit der Mutter		RA23MA		4.25	4	Namibia	Namibia	Namibia	Namibia	FZ	leisure	Anfang 20	Anfang20	Anfang20
21	female	DE-stand	sd-gram-lex	4	3	4	4	3	3	4	4	3	5	25	Deutschland	Deutschland	Deutschland	Deutschland	Deutschland	in Deutschland		Nein	27	Weiblich	Bachelor	Nein	Windhoek	auf der Farm und in Windhoek		Deutsch, Afrikaans, Englisch	Deutsch	Deutsch mit der Familie und den Kindern, Afrikaans mit ein paar Freunden und noch im Buero, Englisch sonst im Alltag	meine Mutter wuerde noch sagen Suedwester	KA03TI		3.5	3.5	Deutschland	Germany	Deutschland	Germany	Deutschland	Germany	25	Mitte 20	Mitte 20
21	female	NAM-gram	sd-gram-lex	4	3	3	4	2	3	3	3	4	4	23	Namibia	Namibia	Namibia, Stadt	Namibia aus der Stadt	Freizeit	in der Freizeit		Nein	27	Weiblich	Bachelor	Nein	Windhoek	auf der Farm und in Windhoek		Deutsch, Afrikaans, Englisch	Deutsch	Deutsch mit der Familie und den Kindern, Afrikaans mit ein paar Freunden und noch im Buero, Englisch sonst im Alltag	meine Mutter wuerde noch sagen Suedwester	KA03TI		3.25	3.25	Namibia	Namibia	Namibia	Namibia	FZ	leisure	23	23	18-25
21	female	NAM-lex	sd-gram-lex	6	2	4	3	5	3	4	5	4	4	21	Namibia	Namibia	Namibia, Farm	Namibia von der Farm	Einkaufen, Stadt, Namibia	Einkaufen oder wenn man mal in die Stadt faehrt		Nein	27	Weiblich	Bachelor	Nein	Windhoek	auf der Farm und in Windhoek		Deutsch, Afrikaans, Englisch	Deutsch	Deutsch mit der Familie und den Kindern, Afrikaans mit ein paar Freunden und noch im Buero, Englisch sonst im Alltag	meine Mutter wuerde noch sagen Suedwester	KA03TI		5	3	Namibia	Namibia	Namibia	Namibia	Oeffentlichkeit	public (Namibia)	21	Anfang20	Anfang20
22	male	DE-stand	sd-gram-lex	3	4	3	5	3	3	4	5	2	5	ca. anfang 20	bei den Jerries	Deutschland	Deutschland	wahrscheinlich aus D	Deutschland	in Deutschland		Nein	20	Maennlich	Schulabschluss	Nein	Windhoek	Windhoek		Deutsch, Afrikaans, Englisch	Deutsch, Englisch	Afrikaans mit Familie meiner Mutter, sonst weniger; Deutsch ganz normal mit Freunden und Familie; English meistens im Alltag und bei der Arbeit	eher weniger, manchmal aus Spass	BA17HE		3.25	4	Deutschland	Germany	Deutschland	Germany	Deutschland	Germany	Anfang 20	Anfang20	Anfang20
22	male	NAM-gram	sd-gram-lex	4	4	5	3	3	4	3	4	2	5	ca. anfang 20	bei den Jerries	Deutschland	hier (Namibia)	von hier	Besuch zu Hause	auf Besuch zu Hause		Nein	20	Maennlich	Schulabschluss	Nein	Windhoek	Windhoek		Deutsch, Afrikaans, Englisch	Deutsch, Englisch	Afrikaans mit Familie meiner Mutter, sonst weniger; Deutsch ganz normal mit Freunden und Familie; English meistens im Alltag und bei der Arbeit	eher weniger, manchmal aus Spass	BA17HE		3.25	3.5	Deutschland	Germany	Namibia	Namibia	Bes	visit	Anfang 20	Anfang20	Anfang20
22	male	NAM-lex	sd-gram-lex	5	4	4	4	4	4	4	5	3	5	ca. anfang 20	eher hier in der Stadt	Stadt	hier (Namibia)	von hier	Freunde, Alltag	ganz normal im Alltag oder bei Freunden	klingt etwas wie ein Kumpel	Nein	20	Maennlich	Schulabschluss	Nein	Windhoek	Windhoek		Deutsch, Afrikaans, Englisch	Deutsch, Englisch	Afrikaans mit Familie meiner Mutter, sonst weniger; Deutsch ganz normal mit Freunden und Familie; English meistens im Alltag und bei der Arbeit	eher weniger, manchmal aus Spass	BA17HE		4.25	4	Stadt-Land	other	Namibia	Namibia	FZ	leisure	Anfang 20	Anfang20	Anfang20
23	female	DE-stand	sd-lex-gram	4	3	5	4	2	4	4	6	4	5	so 20	lebt in Europa	Europa	Deutschland/Oesterreich	aus Deutschland oder oesterreich, eher nich Schweiz	Arbeit, Europa	beim Amt oder der Arbeit		ja	ueber 40	Weiblich	Diplom	Nein	Windhoek	mal hier mal da		Deutsch, Afrikaans	Deutsch, Afrikaans	fast ausschliesslich Deutsch im Alltag, gelegentlich Englisch	ich moechte gutes Deutsch sprechen, keinen Dialekt	FR30RU		4	3.75	Europa	other	Deutschland	Germany	Job/Beh	job/authorities	so 20	Anfang20	Anfang20
23	female	NAM-gram	sd-lex-gram	5	4	3	4	3	3	4	4	3	5	dasselbe?	grad nach Europa ausgewandert	Europa (ausgewandert)	Namibia	Namibia	Universitaet, Strasse	Universitaet oder auf der Strasse	hat noch etwas nen Einschlag aus Namibia	ja	ueber 40	Weiblich	Diplom	Nein	Windhoek	mal hier mal da		Deutsch, Afrikaans	Deutsch, Afrikaans	fast ausschliesslich Deutsch im Alltag, gelegentlich Englisch	ich moechte gutes Deutsch sprechen, keinen Dialekt	FR30RU		3.75	3.75	Europa	other	Namibia	Namibia	Sch/Uni	education	Anfang 20	Anfang20	Anfang20
23	female	NAM-lex	sd-lex-gram	4	4	5	4	4	3	5	6	4	4	wieder so 20	Namibia	Namibia	Namibia	Namibia	Alltag, Besuch Juengere	eher im Alltag oder beim Besuch von Juengeren	so reden hier die Juengeren	ja	ueber 40	Weiblich	Diplom	Nein	Windhoek	mal hier mal da		Deutsch, Afrikaans	Deutsch, Afrikaans	fast ausschliesslich Deutsch im Alltag, gelegentlich Englisch	ich moechte gutes Deutsch sprechen, keinen Dialekt	FR30RU		4.5	4	Namibia	Namibia	Namibia	Namibia	Alltag	public (Namibia)	Anfang 20	Anfang20	Anfang20
24	female	DE-stand	gram-lex-sd	3	3	2	4	2	4	4	4	2	4	junge Frau	groessere Stadt in D	Deutschland, Stadt	Deutschland	D	missing			ja	38	Maennlich	Schulabschluss	Nein	Windhoek	Windhoek und Stellenbosch		Deutsch, Afrikaans	Deutsch, Afrikaans, Englisch	Englisch (Arbeit, teils Freunde, Internet), Deutsch (Familie, andere Freunde), sehr wenig Afrikaans	Slang mit Freunden	SE14GU		2.75	3.75	Deutschland	Germany	Deutschland	Germany	missing	unspez	young	young	young
24	female	NAM-gram	gram-lex-sd	3	2	3	4	2	4	3	5	3	4	junge Frau	eher auf dem Land	Land	Farm	Farm	missing			ja	38	Maennlich	Schulabschluss	Nein	Windhoek	Windhoek und Stellenbosch		Deutsch, Afrikaans	Deutsch, Afrikaans, Englisch	Englisch (Arbeit, teils Freunde, Internet), Deutsch (Familie, andere Freunde), sehr wenig Afrikaans	Slang mit Freunden	SE14GU		3.25	3.25	Stadt-Land	other	Farm	other	missing	unspez	young	young	young
24	female	NAM-lex	gram-lex-sd	4	2	4	4	3	3	3	5	5	4	junge Frau	Windhoek	Windhoek	Windhoek	windhoek	missing			ja	38	Maennlich	Schulabschluss	Nein	Windhoek	Windhoek und Stellenbosch		Deutsch, Afrikaans	Deutsch, Afrikaans, Englisch	Englisch (Arbeit, teils Freunde, Internet), Deutsch (Familie, andere Freunde), sehr wenig Afrikaans	Slang mit Freunden	SE14GU		4.25	3	Namibia	Namibia	Namibia	Namibia	missing	unspez	young	young	young
25	male	DE-stand	gram-lex-sd	4	5	3	6	3	5	6	6	3	5	20-22	Deutschland	Deutschland	Nord-Deutschland	spricht ohne Akzent -> Norddeutschland	ueberall Norddeutschland	ich denke ueberall in Norddeutschland	ich war einmal in Kiel, die Menschen dort haben so gesprochen	Nein	23	Weiblich	Studium ohne Abschluss	Ja	Stellenbosch	Namibia	6. Semester	Deutsch, Russisch	Deutsch, Englisch, Afrikaans, Russisch	Englisch in den Vorlesungen, manchmal auch Afrikaans (eher im Alltag), Deutsch mit Familie, manchmal Russisch mit Geschwistern und Mutter	nein	RH21NO		4	5.5	Deutschland	Germany	Deutschland	Germany	Deutschland	Germany	20-22	Anfang20	Anfang20
25	male	NAM-gram	gram-lex-sd	3	4	3	5	5	5	6	5	4	5	18-20	Windhoek	Windhoek	Deutschland vlt.	bisschen Akzent vielleicht aus Deutschland gekommen	guter Job, Namibia	koennte in Namibia arbeiten in einem guten Job	spricht wie ein Lehrer oder Dozent	Nein	23	Weiblich	Studium ohne Abschluss	Ja	Stellenbosch	Namibia	6. Semester	Deutsch, Russisch	Deutsch, Englisch, Afrikaans, Russisch	Englisch in den Vorlesungen, manchmal auch Afrikaans (eher im Alltag), Deutsch mit Familie, manchmal Russisch mit Geschwistern und Mutter	nein	RH21NO		4.25	5	Namibia	Namibia	Deutschland eher	other	Job/Beh	job/authorities	18-20	unter/bis 20	unter/bis 20
25	male	NAM-lex	gram-lex-sd	5	4	3	5	5	4	4	5	6	4	18-20	Windhoek	Windhoek	Windhoek	mehr Namlish -> Windhoek	Stadt, Namibia	in der Stadt, eher mehr in Windhoek		Nein	23	Weiblich	Studium ohne Abschluss	Ja	Stellenbosch	Namibia	6. Semester	Deutsch, Russisch	Deutsch, Englisch, Afrikaans, Russisch	Englisch in den Vorlesungen, manchmal auch Afrikaans (eher im Alltag), Deutsch mit Familie, manchmal Russisch mit Geschwistern und Mutter	nein	RH21NO		5.25	4.25	Namibia	Namibia	Namibia	Namibia	Oeffentlichkeit	public (Namibia)	18-20	unter/bis 20	unter/bis 20
26	female	DE-stand	sd-lex-gram	5	6	5	5	3	5	7	5	3	6	zwischen 21 und 24	Namibia	Namibia	Namibia	Namibia	Lodge, Namibia	Lodge		ja	27	Weiblich	Bachelor	Nein	Swakopmund	Swakopmund		Deutsch, Englisch, Afrikaans	Deutsch, Afrikaans	Englisch, Deutsch bei Arbeit und zu Hause		EM05LU		4	5.75	Namibia	Namibia	Namibia	Namibia	Tourist	tourism	zwischen 21 und 24	20-25	18-25
26	female	NAM-gram	sd-lex-gram	4	4	5	3	3	5	5	6	3	5	zwischen 21 und 24	Namibia	Namibia	Namibia	Namibia	Safari, Besuch	Safari oder Besuch		ja	27	Weiblich	Bachelor	Nein	Swakopmund	Swakopmund		Deutsch, Englisch, Afrikaans	Deutsch, Afrikaans	Englisch, Deutsch bei Arbeit und zu Hause		EM05LU		4	4.25	Namibia	Namibia	Namibia	Namibia	Tourist	tourism	zwischen 21 und 24	20-25	18-25
26	female	NAM-lex	sd-lex-gram	5	3	6	3	5	4	6	7	6	6	zwischen 21 und 24	Namibia	Namibia	Namibia, Stadt	Namibia, mehr Stadt	Verein, Einkaufen	Verein oder Einkaufen		ja	27	Weiblich	Bachelor	Nein	Swakopmund	Swakopmund		Deutsch, Englisch, Afrikaans	Deutsch, Afrikaans	Englisch, Deutsch bei Arbeit und zu Hause		EM05LU		5.75	4	Namibia	Namibia	Namibia	Namibia	Oeffentlichkeit	public (Namibia)	zwischen 21 und 24	20-25	18-25
27	male	DE-stand	gram-sd-lex	4	4	2	5	2	4	4	5	4	4	relativ jung	Namibia	Namibia	Namibia	Namibia	Arbeit, Schule	in der Schule oder bei der Arbeit		Ja	22	Weiblich	Abitur oder gleichwertiger Abschluss	Nein	Windhoek	Windhoek		Deutsch, Afrikaans, Englisch, Spanisch	Afrikaans, Deutsch, Englisch	Englisch (Freunde, Medien, Buecher, Arbeit), Afrikaans (ein paar Freunde, Arbeit), Deutsch (Familie, Freunde)	Namlish mit Freunden	BE23HE		3.75	4.25	Namibia	Namibia	Namibia	Namibia	Job/Beh	job/authorities	young	young	young
27	male	NAM-gram	gram-sd-lex	4	3	3	4	5	4	4	5	4	4	auch juenger	Namibia	Namibia	Namibia	Namibia	Behoerde	bei der Behoerde oder so		Ja	22	Weiblich	Abitur oder gleichwertiger Abschluss		Windhoek	Windhoek		Deutsch, Afrikaans, Englisch, Spanisch	Afrikaans, Deutsch, Englisch	Englisch (Freunde, Medien, Buecher, Arbeit), Afrikaans (ein paar Freunde, Arbeit), Deutsch (Familie, Freunde)	Namlish mit Freunden	BE23HE		4.5	3.75	Namibia	Namibia	Namibia	Namibia	Job/Beh	job/authorities	young	young	young
27	male	NAM-lex	gram-sd-lex	5	2	2	4	6	3	4	6	6	4	relativ jung	Namibia	Namibia	Namibia	Namibia	missing			Ja	22	Weiblich	Abitur oder gleichwertiger Abschluss		Windhoek	Windhoek		Deutsch, Afrikaans, Englisch, Spanisch	Afrikaans, Deutsch, Englisch	Englisch (Freunde, Medien, Buecher, Arbeit), Afrikaans (ein paar Freunde, Arbeit), Deutsch (Familie, Freunde)	Namlish mit Freunden	BE23HE		5.75	3.25	Namibia	Namibia	Namibia	Namibia	missing	unspez	young	young	young
28	female	DE-stand	sd-gram-lex	4	3	3	4	4	3	3	4	4	5	Studentin	stduiert in D	Deutschland	Namibia	wahrscheinlich aus Namibia und dann umgezogen	Universitaet, Elternbesuch, Dtl	Universitaet; Elternbesuch	versucht sich gut auszudruecken, wie in Deutschland	ja	24	Maennlich	Bachelor	Nein	Windhoek	Swakopmund		Afrikaans, Deutsch, Englisch	Deutsch, Afrikaans, Englisch	meistens Deutsch mit Familie und Freunden und auch Arbeit	Namsprech	LE12AN		4	3.25	Deutschland	Germany	Namibia	Namibia	Sch/Uni	education	Studentin	Studentin	Studentin
28	female	NAM-gram	sd-gram-lex	3	3	2	3	4	3	3	4	4	5	Studentin	vlt. nach SA zum studieren	Suedafrika	Namibia	wahrscheinlich aus Namibia und dann umgezogen	Elternbesuch, Suedafrika	kommt die Eltern besuchen	spricht vielleicht nicht mehr so viel Deutsch	ja	24	Maennlich	Bachelor	Nein	Windhoek	Swakopmund		Afrikaans, Deutsch, Englisch	Deutsch, Afrikaans, Englisch	meistens Deutsch mit Familie und Freunden und auch Arbeit	Namsprech	LE12AN		3.75	3	Suedafrika	other	Namibia	Namibia	Bes	visit	Studentin	Studentin	Studentin
28	female	NAM-lex	sd-gram-lex	5	3	4	4	5	3	4	5	5	5	Studentin	Windhoek	Windhoek	Namibia (Windhoek)	ist zu Hause geblieben	Braai, Sundownder	braai oder sundowner		ja	24	Maennlich	Bachelor	Nein	Windhoek	Swakopmund		Afrikaans, Deutsch, Englisch	Deutsch, Afrikaans, Englisch	meistens Deutsch mit Familie und Freunden und auch Arbeit	Namsprech	LE12AN		5	3.5	Namibia	Namibia	Namibia	Namibia	FZ	leisure	Studentin	Studentin	Studentin
29	female	DE-stand	sd-lex-gram	4	4	5	4	3	4	4	5	3	5	24	Deutschland	Deutschland	Deutschland	Deutschland	Tourist	ist ein Tourist		ja	31	Weiblich	Bachelor	Nein	Windhoek	Windhoek		Franzoesisch, Deutsch, Englisch	Deutsch, Englisch, Afrikaans	Deutsch (Familie), mein Franzoesisch ist schlecht	nein	KA03EM		3.75	4	Deutschland	Germany	Deutschland	Germany	Tourist	tourism	24	Mitte 20	Mitte 20
29	female	NAM-gram	sd-lex-gram	4	4	4	4	3	4	4	5	3	4	22	schwerer zu sagen	unklar	Deutschland eher	eher aus D	Tourist	auch eher Tourist		ja	31	Weiblich	Bachelor	Nein	Windhoek	Windhoek		Franzoesisch, Deutsch, Englisch	Deutsch, Englisch, Afrikaans	Deutsch (Familie), mein Franzoesisch ist schlecht	nein	KA03EM		3.75	4	unklar	other	Deutschland eher	other	Tourist	tourism	22	Anfang20	Anfang20
29	female	NAM-lex	sd-lex-gram	6	2	4	2	6	3	3	6	4	6	19	klar in Namibia	Namibia	Namibia	Nam	missing			ja	31	Weiblich	Bachelor	Nein	Windhoek	Windhoek		Franzoesisch, Deutsch, Englisch	Deutsch, Englisch, Afrikaans	Deutsch (Familie), mein Franzoesisch ist schlecht	nein	KA03EM		5.5	2.5	Namibia	Namibia	Namibia	Namibia	missing	unspez	19	unter/bis 20	unter/bis 20
30	male	DE-stand	lex-sd-gram	3	3	2	3	2	3	3	4	2	4	weiss nicht	Deutschland	Deutschland	Namibia	Namibia	Stadt, Deutschland	In einer deutschen Stadt		Ja	22	Maennlich	Studium ohne Abschluss	Ja	Berlin	Windhoek	Medizin	Deutsch, Afrikaans, Englisch	Deutsch, Afrikaans, Englisch	Englisch und deutsch im Studium und mit Freunden, Afrikaans nur noch sehr wenig	ich versuchs mit Berlinisch (Berlinerisch?)	GU03MA		2.75	3	Deutschland	Germany	Namibia	Namibia	Deutschland	Germany	weiss nicht	weiss nicht	unspezific
30	male	NAM-gram	lex-sd-gram	3	4	3	3	3	3	4	3	4	3	weiss nicht	Namibia	Namibia	Namibia?	Namibia ?	missing	weiss nicht	versucht hier jemand wie jemand aus Namibia zu klingen?	Ja	22	Maennlich	Studium ohne Abschluss	Ja	Berlin	Windhoek	Medizin	Deutsch, Afrikaans, Englisch	Deutsch, Afrikaans, Englisch	Englisch und deutsch im Studium und mit Freunden, Afrikaans nur noch sehr wenig	ich versuchs mit Berlinisch (Berlinerisch?)	GU03MA		3.25	3.5	Namibia	Namibia	Namibia?	other	missing	unspez	weiss nicht	weiss nicht	unspezific
30	male	NAM-lex	lex-sd-gram	4	2	4	4	4	2	4	5	4	3	weiss nicht	Namibia	Namibia	Namibia	Namibia	Stadt, Namibia	eher in der Stadt	mag EES	Ja	22	Maennlich	Studium ohne Abschluss	Ja	Berlin	Windhoek	Medizin	Deutsch, Afrikaans, Englisch	Deutsch, Afrikaans, Englisch	Englisch und deutsch im Studium und mit Freunden, Afrikaans nur noch sehr wenig	ich versuchs mit Berlinisch (Berlinerisch?)	GU03MA		4.25	3	Namibia	Namibia	Namibia	Namibia	Oeffentlichkeit	public (Namibia)	weiss nicht	weiss nicht	unspezific
31	female	DE-stand	lex-sd-gram	5	4	4	2	3	3	4	4	3	4	18-24	deutsche Stadt	Deutschland, Stadt	Deutschland	irgendwo in Deutschland	Lehrerzimmer, deutsche Stadt	im Lehrerzimmer		Nein	ueber 40	Maennlich	Abitur oder gleichwertiger Abschluss	Nein	Windhoek & Khomas	Windhoek & Khomas		Deutsch	Deutsch, Afrikaans	Deutsch mit Frau und Familie	meine Familie spricht Suedwesterdeutsch	LI17OS		3.75	3.25	Deutschland	Germany	Deutschland	Germany	Sch/Uni	education	18-24	18-25	18-25
31	female	NAM-gram	lex-sd-gram	4	3	5	3	4	4	5	4	4	4	18-24	irgendwo auf der Welt	unklar	unklar	unsicher	ueberall (weltweit)	kann ueberall sein		Nein	ueber 40	Maennlich	Abitur oder gleichwertiger Abschluss	Nein	Windhoek & Khomas	Windhoek & Khomas		Deutsch	Deutsch, Afrikaans	Deutsch mit Frau und Familie	meine Familie spricht Suedwesterdeutsch	LI17OS		4	3.75	unklar	other	unklar	other	ueberall (weltweit)	unspez	18-24	18-25	18-25
31	female	NAM-lex	lex-sd-gram	5	3	5	3	4	3	5	5	5	3	18-24	in Namibia	Namibia	Windhoek oder Swakupmund	Windhoek oder Swakopmund	lockere Situation	wo es locker ist		Nein	ueber 40	Maennlich	Abitur oder gleichwertiger Abschluss	Nein	Windhoek & Khomas	Windhoek & Khomas		Deutsch	Deutsch, Afrikaans	Deutsch mit Frau und Familie	meine Familie spricht Suedwesterdeutsch	LI17OS		4.75	3.5	Namibia	Namibia	Namibia	Namibia	FZ	leisure	18-24	18-25	18-25
32	male	DE-stand	gram-sd-lex	5	4	4	5	3	4	4	6	3	5	mitte 20	eher in Deutschland oder als Guide	Deutschland oder Guide (Namibia)	beides (Namibia oder Deutschland)	kann beides sein	Tourist	vielleicht als Tourist		Ja	ueber 40	Weiblich	Bachelor	Nein	Windhoek & Khomas	Windhoek & Khomas		Deutsch, Afrikaans	Deutsch, Afrikaans	Familie (Deutsch), Arbeit (Deutsch), Alltag (Deutsch, etwas Afrikaans und Englisch)	ich habe noch "Suedwester" gelernt	SA23EL		4.25	4.25	D oder Nam	other	beides (Namibia oder Deutschland)	other	Tourist	tourism	mitte 20	Mitte 20	Mitte 20
32	male	NAM-gram	gram-sd-lex	4	2	3	5	4	4	3	6	3	3	mitte 20	reisst rum als Guide	Guide (Namibia)	Namibia	ist in Namibia aufgewachsen die meiste Zeit	Safari, Guide	als Safariguide		Ja	ueber 40	Weiblich	Bachelor	Nein	Windhoek & Khomas	Windhoek & Khomas		Deutsch, Afrikaans	Deutsch, Afrikaans	Familie (Deutsch), Arbeit (Deutsch), Alltag (Deutsch, etwas Afrikaans und Englisch)	ich habe noch "Suedwester" gelernt	SA23EL		4.25	3.5	Namibia	Namibia	Namibia	Namibia	Tourist	tourism	mitte 20	Mitte 20	Mitte 20
32	male	NAM-lex	gram-sd-lex	6	2	4	6	6	4	3	7	6	3	mitte 20	auf der Farm	Farm	Farm	ist auf der Farm aufgewachsen	Juengere	eher bei juengeren Leuten	keine wertschaetzung der Sprache	Ja	ueber 40	Weiblich	Bachelor	Nein	Windhoek & Khomas	Windhoek & Khomas		Deutsch, Afrikaans	Deutsch, Afrikaans	Familie (Deutsch), Arbeit (Deutsch), Alltag (Deutsch, etwas Afrikaans und Englisch)	ich habe noch "Suedwester" gelernt	SA23EL		6.25	3.75	Stadt-Land	other	Farm	other	FZ	leisure	mitte 20	Mitte 20	Mitte 20
33	female	DE-stand	sd-gram-lex	4	4	3	4	5	3	3	5	4	5	eher juenger als aelter	Namibia	Namibia	Namibia	Namibia	Lehrerin, Namibia	Lehrerin	klingt belesen und moechte autoritaer wirken	Ja	19	Weiblich	Abitur oder gleichwertiger Abschluss	Ja	London, UK	Swakopmund	English Literature	Englisch, Deutsch	Deutsch, Englisch, Afrikaans	meistens Englisch, ausser mit Freunden aus Namibia	im Deutschen eher wenig	EL26FA		4.5	3.5	Namibia	Namibia	Namibia	Namibia	Sch/Uni	education	young	young	young
33	female	NAM-gram	sd-gram-lex	5	4	2	3	6	3	3	4	3	5	auch relativ jung	Namibia	Namibia	Namibia	Namibia	Lehrerin, Namibia	Lehrerin		Ja	19	Weiblich	Abitur oder gleichwertiger Abschluss	Ja	London, UK	Swakopmund	English Literature	Englisch, Deutsch	Deutsch, Englisch, Afrikaans	meistens Englisch, ausser mit Freunden aus Namibia	im Deutschen eher wenig	EL26FA		4.5	3.25	Namibia	Namibia	Namibia	Namibia	Sch/Uni	education	young	young	young
33	female	NAM-lex	sd-gram-lex	5	3	4	4	6	2	2	6	5	4	etwas juenger	Namibia	Namibia	Namibia	Namibia	Juengere	eher noch Schuelerin	benutzt eher Sprache von Juengeren (Namlish)	Ja	19	Weiblich	Abitur oder gleichwertiger Abschluss	Ja	London, UK	Swakopmund	English Literature	Englisch, Deutsch	Deutsch, Englisch, Afrikaans	meistens Englisch, ausser mit Freunden aus Namibia	im Deutschen eher wenig	EL26FA		5.5	2.75	Namibia	Namibia	Namibia	Namibia	FZ	leisure	young	young	young
34	male	DE-stand	sd-lex-gram	3	4	4	3	4	3	4	4	3	4	26	Windhoek	Windhoek	Windhoek	Windhoek	besserer Job, Windhoek	besserer Job		Nein	31	Weiblich	Bachelor	Nein	Swakopmund	Windhoek		Deutsch, Portugiesisch	Deutsch, Afrikaans	Deutsch und portugiesisch mit Familie in Europa und hier, sonst Englisch und selten Afrikaans	ich bin mir nicht sicher	NA12AD		3.5	3.5	Namibia	Namibia	Namibia	Namibia	Job/Beh	job/authorities	26	Mitte 20	Mitte 20
34	male	NAM-gram	sd-lex-gram	4	2	4	4	4	4	3	5	5	5	26	Swakopmund	Swakopmund	Windhoek	Windhoek	Arbeit, Namibia	bei der Arbeit		Nein	31	Weiblich	Bachelor	Nein	Swakopmund	Windhoek		Deutsch, Portugiesisch	Deutsch, Afrikaans	Deutsch und portugiesisch mit Familie in Europa und hier, sonst Englisch und selten Afrikaans	ich bin mir nicht sicher	NA12AD		4.5	3.25	Namibia	Namibia	Namibia	Namibia	Job/Beh	job/authorities	26	Mitte 20	Mitte 20
34	male	NAM-lex	sd-lex-gram	3	2	3	4	5	3	3	5	5	3	siehe vorher	Windhoek	Windhoek	Windhoek	Windhoek	Freizeit, Namibia	in der Freizeit		Nein	31	Weiblich	Bachelor	Nein	Swakopmund	Windhoek		Deutsch, Portugiesisch	Deutsch, Afrikaans	Deutsch und portugiesisch mit Familie in Europa und hier, sonst Englisch und selten Afrikaans	ich bin mir nicht sicher	NA12AD		4.5	3	Namibia	Namibia	Namibia	Namibia	FZ	leisure	young	young	young
35	male	DE-stand	lex-sd-gram	4	5	5	4	3	4	4	4	3	6	24	in Deutschland	Deutschland	Deutschland	aus Deutschland	Deutschland	in Deutschland		Ja	29	Weiblich	Schulabschluss	Nein	Otjiwarongo	Otjiwarongo		Deutsch, Afrikaans	Deutsch, Afrikaans	mehr Deutsch als Afrikaans, etwas Englisch		RE03ER		3.5	4.25	Deutschland	Germany	Deutschland	Germany	Deutschland	Germany	24	Mitte 20	Mitte 20
35	male	NAM-gram	lex-sd-gram	3	3	3	5	3	3	4	4	3	4	24	eher in Namibia, vielleicht hier hin gezogen	Namibia	Deutschland	auch aus Deutschland	Safari, Hotel Namibia	Safari oder Hotellobby	ist entspannt im Urlaub	Ja	29	Weiblich	Schulabschluss	Nein	Otjiwarongo	Otjiwarongo		Deutsch, Afrikaans	Deutsch, Afrikaans	mehr Deutsch als Afrikaans, etwas Englisch		RE03ER		3.25	3.75	Namibia	Namibia	Deutschland	Germany	Tourist	tourism	24	Mitte 20	Mitte 20
35	male	NAM-lex	lex-sd-gram	5	3	3	5	4	3	4	5	4	3	20	kommt von hier	Namibia (hier)	hier (Namibia)	von hier	Strasse, Cafe, Namibia	Strasse oder Cafe		Ja	29	Weiblich	Schulabschluss	Nein	Otjiwarongo	Otjiwarongo		Deutsch, Afrikaans	Deutsch, Afrikaans	mehr Deutsch als Afrikaans, etwas Englisch		RE03ER		4.5	3.75	Namibia	Namibia	Namibia	Namibia	Oeffentlichkeit	public (Namibia)	20	Anfang20	Anfang20
